# Supplementary material for: Assessment of Body Composition and Physical Performance of Young Soccer Players: Differences According to the Competitive Level
Source: Biology (Basel). 2022 May 27;11(6):823. doi: 10.3390/biology11060823 (PMC9219641; doi:10.3390/biology11060823)
Supplement: Supplementary file 1 [file biology-11-00823-s001.zip]

Archive with 1 entries (1 files):
- biology-1676357-supplementary.pdf
